# Supplementary material for: emiRIT: a text-mining-based resource for microRNA information
Source: Database (Oxford). 2021 May 28;2021:baab031. doi: 10.1093/database/baab031 (PMC8163238; doi:10.1093/database/baab031)
Supplement: baab031_Supp [file baab031_supp.zip]

Archive with 4 entries (4 files):
- SupplementaryFigure_S1...docx
- SupplementaryTable_S1...docx
- SupplementaryTable_S2...docx
- SupplementaryTable_S3...docx
